# Supplementary material for: Elevated Nitrite/Nitrate Ratio as a Potential Biomarker for the Differential Diagnosis of Pleural Effusions
Source: Antioxidants (Basel). 2022 Jul 6;11(7):1327. doi: 10.3390/antiox11071327 (PMC9312090; doi:10.3390/antiox11071327)
Supplement: Supplementary file 1 [file antioxidants-11-01327-s001.zip]

Archive with 1 entries (1 files):
- antioxidants-1738909-supplementary.pdf
